# Supplementary material for: Designing Dual-State and Aggregation-Induced Emissive Luminogens from Lignocellulosic Biosourced Molecules
Source: Molecules. 2024 Jul 1;29(13):3135. doi: 10.3390/molecules29133135 (PMC11243483; doi:10.3390/molecules29133135)
Supplement: Supplementary file 1 [file molecules-29-03135-s001.zip]

Archive with 1 entries (1 files):
- molecules-3061915-supplementary.pdf
